# Supplementary material for: Novel models by machine learning to predict prognosis of breast cancer brain metastases
Source: J Transl Med. 2023 Jun 21;21:404. doi: 10.1186/s12967-023-04277-2 (PMC10286496; doi:10.1186/s12967-023-04277-2)
Supplement: Supplementary file 1 — Additional file 1: Table S1. Clinical and prognostic information from patients with BCBM from our hospital. [file 12967_2023_4277_MOESM1_ESM.xlsx]

## Sheet: Supplement table 1
Age	Race	Marital	Grade	Hist	T	Median	Surgery	Radiation	Chemotherapy	liver	lung	Breast Subtype (2010+)	6-month survival	1-year survival	2-year survival	3-year survival
50-59	Other	Married	NA	IDC	3	NA	0	0	1	0	0	lb	1	1	1	1
60-69	Other	Married	NA	IDC	3	NA	0	1	0	0	0	la	1	0	0	0
40-49	Other	Married	NA	IDC	3	NA	0	1	1	1	0	tri	0	0	0	0
50-59	Other	Married	NA	IDC	NA	NA	0	0	1	1	0	her2	1	1	1	NA
50-59	Other	Married	3	IDC	2	NA	0	1	1	0	1	la	1	NA	NA	NA
60-69	Other	Married	2	IDC	4	NA	0	0	1	0	1	lb	0	0	0	0
40-	Other	Married	3	IDC	2	NA	0	0	0	1	0	her2	0	0	0	0
50-59	Other	Married	3	IDC	3	NA	0	0	1	1	1	lb	0	0	0	0
40-49	Other	Married	NA	IDC	2	NA	0	0	1	0	0	la	1	1	NA	NA
40-	Other	Married	NA	IDC	NA	NA	0	1	1	0	1	her2	1	1	1	1
40-49	Other	Married	NA	IDC	2	NA	0	1	1	1	0	la	1	1	NA	NA
50-59	Other	Married	NA	IDC	NA	NA	0	1	0	1	1	la	0	0	0	0
50-59	Other	Married	NA	IDC	NA	NA	0	1	0	0	0	tri	0	0	0	0
40-49	Other	Married	NA	IDC	2	NA	0	1	1	0	0	lb	1	1	NA	NA
50-59	Other	Married	NA	IDC	1	NA	0	0	1	1	0	lb	1	0	0	0
40-49	Other	Married	NA	IDC	2	NA	0	1	1	0	1	lb	1	1	1	1
60-69	Other	Married	NA	IDC	2	NA	0	0	1	0	0	tri	1	0	0	0
50-59	Other	Married	NA	IDC	1	NA	0	1	1	1	0	tri	0	0	0	0
60-69	Other	Married	NA	IDC	4	NA	0	1	1	0	1	la	1	0	0	0
50-59	Other	Married	NA	IDC	2	NA	0	1	1	1	1	la	1	1	1	NA
50-59	Other	Married	NA	IDC	NA	NA	0	0	1	0	1	her2	0	0	0	0
60-69	Other	Married	NA	IDC	1	NA	0	1	1	0	0	tri	0	0	0	0
40-49	Other	Married	NA	IDC	NA	NA	0	0	1	0	1	la	1	0	NA	NA
60-69	Other	Married	NA	IDC	NA	NA	0	0	1	0	1	la	0	0	0	0
40-49	Other	Married	NA	IDC	NA	NA	0	0	1	0	1	lb	1	NA	NA	NA
50-59	Other	Married	NA	IDC	NA	NA	0	0	0	0	0	la	0	0	0	0
40-49	Other	Married	NA	IDC	1	NA	0	0	1	1	0	her2	0	0	0	0
40-	Other	Married	NA	IDC	NA	NA	0	1	1	1	1	la	1	1	1	0
40-	Other	Married	2	IDC	1	NA	0	1	1	0	0	her2	1	1	0	0
40-49	Other	Married	NA	IDC	NA	NA	0	1	0	0	1	her2	0	0	0	0
60-69	Other	Married	NA	IDC	1	NA	0	1	0	0	1	la	0	0	0	0
40-49	Other	Married	1	IDC	NA	NA	0	1	1	0	0	her2	1	1	1	1
50-59	Other	Married	3	IDC	2	NA	0	1	1	1	1	tri	0	0	0	0
50-59	Other	Married	NA	IDC	NA	NA	0	0	0	1	1	la	0	0	0	0
40-49	Other	Married	NA	IDC	2	NA	0	0	1	0	1	lb	1	1	0	0
70-79	Other	Married	NA	IDC	1	NA	0	0	1	1	1	her2	1	0	0	0
60-69	Other	Married	NA	IDC	1	NA	0	1	1	0	0	lb	1	1	1	1
40-49	Other	Married	NA	IDC	2	NA	0	1	1	1	0	la	1	1	1	0
60-69	Other	Married	NA	IDC	2	NA	0	1	1	0	0	her2	1	1	1	1
40-	Other	Married	2	IDC	NA	NA	0	0	1	1	0	her2	1	1	1	0
60-69	Other	Married	NA	IDC	NA	NA	0	1	1	0	0	tri	1	0	0	0
50-59	Other	Married	NA	IDC	NA	NA	0	1	1	0	1	tri	1	0	0	0
50-59	Other	Married	NA	IDC	1	NA	0	1	1	0	0	her2	1	1	1	1
50-59	Other	Married	NA	IDC	1	NA	1	1	1	0	0	lb	1	1	1	1
60-69	Other	Married	NA	Mixed	NA	NA	0	1	1	1	1	la	0	0	0	0
50-59	Other	Married	NA	IDC	NA	NA	0	1	1	1	1	her2	1	1	1	NA
40-	Other	Married	NA	Mixed	1	NA	0	0	0	1	0	la	0	0	0	0
40-	Other	Married	NA	IDC	4	NA	0	0	1	1	0	lb	1	1	0	0
40-	Other	Married	2	IDC	NA	NA	0	1	1	0	0	her2	1	1	0	0
40-	Other	Married	NA	IDC	NA	NA	0	0	1	1	1	la	0	0	0	0
40-49	Other	Married	NA	IDC	2	NA	0	1	1	0	1	her2	1	1	1	0
60-69	Other	Married	NA	IDC	NA	NA	0	0	0	1	1	lb	1	0	0	0
40-49	Other	Married	NA	IDC	1	NA	0	1	1	1	0	la	1	1	1	NA
40-49	Other	Married	NA	IDC	2	NA	0	0	1	1	1	la	1	0	NA	NA
60-69	Other	Married	3	IDC	NA	NA	0	0	0	0	0	la	1	0	0	0
50-59	Other	Married	NA	IDC	NA	NA	0	1	1	0	1	tri	1	0	0	0
50-59	Other	Married	NA	IDC	NA	NA	0	1	1	1	0	tri	1	1	0	0
50-59	Other	Married	3	IDC	NA	NA	0	1	1	0	1	la	1	0	0	0
50-59	Other	Married	2	IDC	NA	NA	0	1	1	0	1	her2	1	0	NA	NA
40-	Other	Married	2	IDC	NA	NA	0	1	1	1	0	la	1	1	NA	NA
60-69	Other	Married	NA	IDC	NA	NA	0	1	1	1	1	her2	1	0	0	0
70-79	Other	Married	NA	IDC	1	NA	0	0	0	0	1	tri	0	0	0	0
50-59	Other	Married	NA	IDC	2	NA	0	1	1	0	1	la	1	0	NA	NA
60-69	Other	Married	NA	IDC	3	NA	0	0	1	0	1	lb	1	0	NA	NA
40-49	Other	Married	NA	IDC	NA	NA	0	0	1	1	0	her2	1	0	NA	NA
60-69	Other	Married	NA	IDC	2	NA	0	1	1	1	0	her2	1	0	0	0
40-49	Other	Married	2	IDC	3	NA	0	1	1	0	1	her2	1	0	0	0
