# Supplementary material for: Novel models by machine learning to predict prognosis of breast cancer brain metastases
Source: J Transl Med. 2023 Jun 21;21:404. doi: 10.1186/s12967-023-04277-2 (PMC10286496; doi:10.1186/s12967-023-04277-2)
Supplement: Supplementary file 2 — Additional file 2: Table S2. Univariate and multivariate COX analysis of characteristics (stratified by molecular subtype). [file 12967_2023_4277_MOESM2_ESM.xlsx]

## Sheet: Sheet1
Supplement table 2. Univariate and multivariate COX analysis of characteristics (stratified by molecular subtype)
	HR+/HER2- (OS)						HR+/HER2- (BCSS)							HR+/HER2+ (OS)						HR+/HER2+ (BCSS)							HR-/HER2+ (OS)						HR-/HER2+ (BCSS)							HR-/HER2- (OS)						HR-/HER2- (BCSS)
	Univariate			multivariate			Univariate			multivariate				Univariate			multivariate			Univariate			multivariate				Univariate			multivariate			Univariate			multivariate				Univariate			multivariate			Univariate			multivariate
	HR	95%CI	P Value	HR	95%CI	P Value	HR	95%CI	P Value	HR	95%CI	P Value		HR	95%CI	P Value	HR	95%CI	P Value	HR	95%CI	P Value	HR	95%CI	P Value		HR	95%CI	P Value	HR	95%CI	P Value	HR	95%CI	P Value	HR	95%CI	P Value		HR	95%CI	P Value	HR	95%CI	P Value	HR	95%CI	P Value	HR
Age at diagnosis
<40	reference			reference			reference			reference				reference			reference			reference			reference				reference			reference			reference			reference				reference			reference			reference			reference
40-49	1.298	0.824-2.043	0.26	1.047	0.338-3.245	0.937	1.22	0.758-1.963	0.413	1.02	0.326-3.187	0.973		2.019	0.970-4.203	0.06	1.995	0.952-4.179	0.067	1.616	0.762-3.427	0.211	1.568	0.734-3.351	0.246		0.81	0.459-1.430	0.467	0.923	0.450-1.893	0.827	0.642	0.352-1.171	0.148	0.7	0.332-1.477	0.349		0.991	0.587-1.674	0.973	0.721	0.232-2.246	0.573	1.094	0.623-1.924	0.754	0.641
50-59	1.343	0.895-2.016	0.154	2.201	0.869-5.576	0.096	1.294	0.848-1.974	0.232	2.072	0.810-5.299	0.128		2.548	1.276-5.088	**	2.166	1.074-4.370	*	2.335	1.165-4.681	*	1.936	0.954-3.927	0.067		1.021	0.617-1.689	0.935	0.741	0.391-1.404	0.358	0.879	0.525-1.474	0.626	0.608	0.317-1.169	0.136		0.992	0.597-1.648	0.975	0.966	0.333-2.799	0.949	1.097	0.597-1.648	0.741	0.95
60-69	1.395	0.934-2.083	1.104	1.565	0.614-3.991	0.348	1.352	0.891-2.052	0.156	1.412	0.542-3.674	0.48		2.782	1.386-5.587	**	2.285	1.115-4.680	*	2.556	1.267-5.155	**	2.022	0.979-4.176	0.057		1.476	0.901-2.419	0.122	1.091	0.579-2.058	0.787	1.312	0.792-2.172	0.292	0.971	0.509-1.852	0.929		1.506	0.918-2.472	0.105	0.721	0.248-2.094	0.547	1.565	0.918-2.472	0.103	0.96
70-79	1.914	1.266-2.894	**	1.991	0.762-5.203	0.16	1.794	1.165-2.762	**	1.745	0.650-4.680	0.269		3.022	1.375-6.642	**	1.862	0.830-4.178	0.132	2.716	1.219-6.051	*	1.615	0.708-3.687	0.255		2.421	1.401-4.183	**	2.556	1.266-5.159	**	2.307	1.323-4.022	**	2.359	1.155-4.817	*		2.359	1.363-4.083	**	2.183	0.634-7.518	0.216	2.733	1.363-4.083	***	3.004
80+	1.892	1.166-3.069	**	1.251	0.416-3.765	0.69	1.418	0.831-2.420	0.201	1.249	0.403-3.869	0.7		4.18	1.390-12.568	*	2.724	0.866-8.568	0.087	4.262	1.416-12.830	**	2.666	0.841-8.453	0.096		2.214	0.988-4.959	0.053	1.577	0.599-4.152	0.356	2.239	0.999-5.017	0.05	1.859	0.708-4.885	0.208		1.79	0.934-3.432	0.08	1.223	0.205-7.297	0.825	2.052	0.934-3.432	*	2.284
months from diagnosis to therapy
0 month	reference			reference			reference			reference				reference			reference			reference			reference				reference			reference			reference			reference				reference			reference			reference			reference
≥1 month	0.94	0.785-1.126	0.501	/	/	/	0.95	0.784-1.152	0.603	/	/	/		0.921	0.693-1.224	0.571	/	/	/	0.949	0.702-1.282	0.731	/	/	/		0.889	0.653-1.211	0.456	/	/	/	0.78	0.562-1.082	0.137	/	/	/		0.768	0.599-0.985	*	0.604	0.358-1.020	0.059	0.787	0.606-1.021	0.072	/
Race
white	reference			reference			reference			reference				reference			reference			reference			reference				reference			reference			reference			reference				reference			reference			reference			reference
black	1.559	1.240-1.960	***	1.252	0.721-2.174	0.425	1.501	1.173-1.920	**	1.279	0.716-2.283	0.406		1.198	0.822-1.745	0.348	/	/	/	1.152	0.772-1.719	0.487	/	/	/		1.142	0.745-1.753	0.542	/	/	/	1.059	0.666-1.685	0.808	/	/	/		1.018	0.754-1.376	0.906	/	/	/	0.994	0.723-1.367	0.972	/
other	0.911	0.658-1.261	0.574	0.452	0.163-1.259	0.129	0.818	0.570-1.175	0.277	0.509	0.182-1.423	0.198		1.197	0.800-1.792	0.381	/	/	/	1.072	0.690-1.667	0.757	/	/	/		0.718	0.434-1.188	0.197	/	/	/	0.645	0.371-1.120	0.119	/	/	/		0.694	0.443-1.087	0.111	/	/	/	0.722	0.456-1.144	0.166	/
Histological type
IDC	reference			reference			reference			reference				reference			reference			reference			reference				reference			reference			reference			reference				reference			reference			reference			reference
ILC	0.974	0.725-1.309	0.86	/	/	/	0.956	0.698-1.310	0.78	/	/	/		0.989	0.438-2.236	0.979	/	/	/	0.903	0.370-2.203	0.822	/	/	/		0.826	0.305-2.237	0.708	/	/	/	0.922	0.340-2.501	0.873	/	/	/		2.543	1.042-6.204	*	/	/	/	2.115	0.782-5.720	0.14	/
mixed	0.847	0.573-1.252	0.406	/	/	/	0.771	0.501-1.187	0.238	/	/	/		1.098	0.595-2.025	0.765	/	/	/	1.096	0.577-2.083	0.78	/	/	/		0.723	0.318-1.641	0.438	/	/	/	0.817	0.359-1.858	0.629	/	/	/		0.953	0.488-1.860	0.888	4.097	0.762-22.026	0.1	0.928	0.457-1.884	0.837	/
other	0.974	0.776-1.222	0.818	/	/	/	0.899	0.702-1.152	0.401	/	/	/		1.028	0.707-1.493	0.887	/	/	/	0.957	0.639-1.433	0.832	/	/	/		1.068	0.758-1.506	0.706	/	/	/	1.06	0.736-1.526	0.754	/	/	/		1.262	0.962-1.656	0.093	1.553	0.803-3.004	0.191	1.172	0.878-1.564	0.281	/
Marital status
married	reference			reference			reference			reference				reference			reference			reference			reference				reference			reference			reference			reference				reference			reference			reference			reference
singled	1.544	1.248-1.911	***	2.79	1.641-4.742	***	1.56	1.240-1.961	***	2.921	1.668-5.117	***		1.186	0.854-1.646	0.308	0.863	0.607-1.229	0.947	1.126	0.795-1.597	0.503	0.787	0.540-1.147	0.212		1.117	0.762-1.638	0.57	/	/	/	1.132	0.756-1.696	0.548	/	/	/		1.232	0.907-1.674	0.181	1.924	0.920-4.024	0.082	1.27	0.925-1.745	0.139	4.07
widow/divorced/other	1.8	1.474-2.196	***	2.14	1.231-3.719	**	1.895	1.533-2.344	***	2.125	1.182-1.423	*		1.427	1.038-1.961	*	1.012	0.707-1.448	0.414	1.424	1.021-1.988	*	0.971	0.665-1.418	0.88		1.14	0.818-1.588	0.439	/	/	/	1.162	0.819-1.650	0.399	/	/	/		1.392	1.073-1.806	*	1.205	0.662-2.194	0.542	1.363	1.038-1.791	*	1.581
T Stage
T1	reference			reference			reference			reference				reference			reference			reference			reference				reference			reference			reference			reference				reference			reference			reference			reference
T2	0.912	0.661-1.259	0.576	/	/	/	0.961	0.675-1.367	0.825	/	/	/		1.151	0.695-1.907	0.584	/	/	/	1.176	0.695-1.991	0.546	/	/	/		1.896	0.996-3.611	0.052	3.286	1.535-7.035	**	1.821	0.926-3.580	0.082	3.471	1.542-7.812	**		1.403	0.931-2.113	0.106	/	/	/	1.597	1.033-2.469	*	1.728
T3	1.037	0.728-1.478	0.841	/	/	/	1.151	0.785-1.689	0.471	/	/	/		1.137	0.637-2.031	0.664	/	/	/	1.09	0.590-2.014	0.784	/	/	/		2.686	1.326-5.437	**	3.436	1.443-8.182	**	2.548	1.210-5.363	*	3.907	1.549-9.855	**		0.899	0.574-1.408	0.642	/	/	/	0.964	0.597-1.556	0.881	1.154
T4	1.163	0.853-1.586	0.34	/	/	/	1.246	0.887-1.750	0.204	/	/	/		1.382	0.871-2.191	0.169	/	/	/	1.319	0.812-2.143	0.263	/	/	/		2.065	1.118-3.815	*	3.108	1.478-6.534	**	2.124	1.119-4.030	*	3.666	1.665-8.070	**		1.426	0.966-2.105	0.074	/	/	/	1.593	1.050-2.417	*	1.882
N Stage
N0	reference			reference			reference			reference				reference			reference			reference			reference				reference			reference			reference			reference				reference			reference			reference			reference
N1	0.99	0.799-1.228	0.93	/	/	/	1.046	0.829-1.319	0.706	/	/	/		0.866	0.594-1.264	0.457	/	/	/	0.881	0.591-1.314	0.535	/	/	/		0.705	0.474-1.049	0.084	0.452	0.276-0.740	**	0.626	0.413-0.949	*	0.373	0.222-0.627	***		1.251	0.901-1.736	0.181	/	/	/	1.247	0.886-1.755	0.205	/
N2	0.879	0.637-1.214	0.434	/	/	/	1.014	0.725-1.418	0.936	/	/	/		0.797	0.488-1.303	0.366	/	/	/	0.8	0.476-1.346	0.401	/	/	/		0.541	0.309-0.945	*	0.491	0.261-0.924	*	0.535	0.301-0.950	*	0.459	0.239-0.879	*		0.915	0.539-1.553	0.742	/	/	/	0.885	0.507-1.545	0.667	/
N3	0.928	0.696-1.239	0.614	/	/	/	0.986	0.724-1.344	0.931	/	/	/		0.674	0.403-1.126	1.132	/	/	/	0.665	0.385-1.150	0.144	/	/	/		0.597	0.375-0.952	*	0.499	0.280-0.892	*	0.594	0.368-0.959	*	0.47	0.260-0.851	*		1.276	0.885-1.840	0.192	/	/	/	1.304	0.892-1.905	0.171	/
Grade
well differentiated	reference			reference			reference			reference				reference			reference			reference			reference				reference			reference			reference			reference				reference			reference			reference			reference
Moderately differentiated	1.077	0.758-1.529	0.68	1.423	0.737-2.749	0.294	1.163	0.791-1.711	0.443	1.63	0.774-3.433	0.199		1.922	0.697-5.301	0.207	/	/	/	1.866	0.676-5.152	0.229	/	/	/		/	/	/	/	/	/	/	/	/	/	/	/		1.037	0.409-2.633	0.939	/	/	/	1.243	0.443-3.490	0.679	/
poorly differentiated	1.48	1.039-2.107	*	1.839	0.953-3.547	0.069	1.649	1.119-2.430	*	2.311	1.097-4.869	*		2.209	0.812-6.007	0.121	/	/	/	1.953	0.716-5.326	0.191	/	/	/		0.913	0.612-1.362	0.654	/	/	/	0.977	0.635-1.502	0.914	/	/	/		0.631	0.259-1.537	0.311	/	/	/	0.76	0.281-2.052	0.588	/
Median household income(inflation ajusted)
<40,000$	reference			reference			reference			reference				reference			reference			reference			reference				reference			reference			reference			reference				reference			reference			reference			reference
40,000-49,999$	1.171	0.755-1.818	0.481	/	/	/	1.148	0.726-1.815	0.555	/	/	/		0.965	0.517-1.804	0.912	/	/	/	1.111	0.565-2.188	0.76	/	/	/		1.272	0.650-2.488	0.482	/	/	/	1.278	0.616-2.651	0.511	/	/	/		0.503	0.284-0.888	*	0.781	0.192-3.169	0.729	0.453	0.249-0.823	**	0.36
50,000-59,999$	1.123	0.733-1.719	0.594	/	/	/	1.073	0.688-1.674	0.756	/	/	/		1.248	0.673-2.317	0.482	/	/	/	1.399	0.712-2.746	0.33	/	/	/		1.238	0.641-2.393	0.525	/	/	/	1.384	0.683-2.803	0.367	/	/	/		0.712	0.432-1.173	0.182	2.336	0.644-8.476	0.197	0.657	0.391-1.102	0.111	0.971
60,000-69,999$	0.924	0.618-1.382	0.702	/	/	/	0.862	0.567-1.311	0.488	/	/	/		1.149	0.668-1.976	0.617	/	/	/	1.322	0.729-2.398	0.359	/	/	/		1.253	0.688-2.284	0.461	/	/	/	1.389	0.727-2.655	0.32	/	/	/		0.596	0.371-0.959	*	0.95	0.278-3.241	0.934	0.587	0.360-0.956	*	0.725
70,000$+	0.813	0.545-1.214	0.312	/	/	/	0.761	0.501-1.155	0.2	/	/	/		0.662	0.384-1.139	0.136	/	/	/	0.728	0.400-1.323	0.297	/	/	/		0.917	0.500-1.680	0.778	/	/	/	0.972	0.505-1.873	0.933	/	/	/		0.587	0.363-1.949	*	0.774	0.231-2.594	0.678	0.574	0.351-0.940	*	0.555
Chemotherapy
no/unknown	reference			reference			reference			reference				reference			reference			reference			reference				reference			reference			reference			reference				reference			reference			reference			reference
yes	0.562	0.473-0.666	***	0.264	0.166-0.418	***	0.587	0.489-0.704	***	0.27	0.165-0.440	***		0.35	0.266-0.461	***	0.316	0.233-0.429	***	0.33	0.247-0.441	***	0.29	0.210-0.401	***		0.235	0.169-0.327	***	0.255	0.158-0.413	***	0.253	0.177-0.361	***	0.255	0.158-0.413	***		0.364	0.284-0.466	***	0.145	0.072-0.289	***	0.367	0.284-0.476	***	0.393
Radiotherapy
no/unknown	reference			reference			reference			reference				reference			reference			reference			reference				reference			reference			reference			reference				reference			reference			reference			reference
yes	0.727	0.610-0.866	***	0.832	0.557-1.243	0.369	0.82	0.678-0.992	*	0.886	0.578-1.358	0.578		0.703	0.535-0.925	*	0.697	0.517-0.939	*	0.682	0.511-0.910	**	0.673	0.490-0.923	*		0.666	0.479-0.928	*	0.689	0.438-1.083	0.107	0.689	0.485-0.980	*	0.689	0.438-1.083	0.102		0.684	0.537-0.870	**	0.529	0.306-0.915	*	0.676	0.525-0.870	**	0.778
Surgery
no/unknown	reference			reference			reference			reference				reference			reference			reference			reference				reference			reference			reference			reference				reference			reference			reference			reference
yes	0.791	0.612-1.022	0.073	/	/	/	0.75	0.567-0.992	*	0.743	0.392-1.409	0.363		0.425	0.264-0.684	***	0.488	0.295-0.806	**	0.42	0.254-0.695	***	0.484	0.284-0.826	**		0.561	0.352-0.894	*	0.555	0.311-0.992	*	0.594	0.367-0.961	*	0.555	0.311-0.992	*		0.415	0.305-0.567	***	0.348	0.161-0.751	**	0.442	0.321-0.609	***	0.679
Bone metastases
no/unknown	reference			reference			reference			reference				reference			reference			reference			reference				reference			reference			reference			reference				reference			reference			reference			reference
yes	0.984	0.807-1.200	0.875	/	/	/	1.071	0.862-1.330	0.536	/	/	/		1.06	0.784-1.435	0.704	/	/	/	1.097	0.795-1.513	0.574	/	/	/		1.184	0.877-1.600	0.271	/	/	/	1.152	0.839-1.582	0.381	/	/	/		1.486	1.174-1.880	***	1.314	0.753-2.293	0.337	1.545	1.209-1.976	***	2.263
Liver metastases
no/unknown	reference			reference			reference			reference				reference			reference			reference			reference				reference			reference			reference			reference				reference			reference			reference			reference
yes	1.335	1.109-1.607	**	1.314	0.806-2.140	0.273	1.376	1.130-1.675	**	1.365	0.823-2.264	0.228		1.207	0.912-1.597	0.188	/	/	/	1.191	0.885-1.601	0.249	/	/	/		1.478	1.098-1.990	*	1.637	1.114-2.404	*	1.412	1.031-1.933	*	1.42	0.951-2.121	0.087		1.499	1.163-1.931	**	1.284	0.716-2.302	0.401	1.473	1.130-1.920	**	0.813
Lung metastases
no/unknown	reference			reference			reference			reference				reference			reference			reference			reference				reference			reference			reference			reference				reference			reference			reference			reference
yes	1.287	1.083-1.530	**	1.637	1.058-2.534	*	1.256	1.044-1.510	*	1.584	0.999-2.511	0.051		1.484	1.126-1.957	**	1.672	1.246-2.243	***	1.508	1.126-2.020	**	1.699	1.245-2.320	***		1.83	1.353-2.477	***	1.8	1.248-2.597	**	1.849	1.342-2.548	***	1.713	1.168-2.513	**		1.454	1.145-1.847	**	1.301	0.789-2.145	0.303	1.494	1.163-1.919	**	1.223
Distant Lymph nodes metastases
no/unknown	reference			reference			reference			reference				reference			reference			reference			reference				reference			reference			reference			reference				reference			reference			reference			reference
yes	1.156	0.833-1.604	0.386	/	/	/	1.173	0.828-1.663	0.368	/	/	/		1.12	0.700-1.790	0.637	/	/	/	1.064	0.640-1.769	0.811	/	/	/		1.325	0.819-2.144	0.252	/	/	/	1.189	0.710-1.992	0.511	/	/	/		1.226	0.812-1.851	0.332	/	/	/	1.199	0.776-1.853	0.414	/
distant other metastases
no/unknown	reference			reference			reference			reference				reference			reference			reference			reference				reference			reference			reference			reference				reference			reference			reference			reference
yes	1.421	1.021-1.977	*	1.629	1.035-2.562	*	1.468	1.032-2.089	*	1.64	1.014-2.651	*		1.25	0.748-2.089	0.393	/	/	/	1.155	0.655-2.037	0.619	/	/	/		0.921	0.529-1.603	0.77	/	/	/	0.892	0.494-1.608	0.703	/	/	/		2.002	1.291-3.105	**	1.124	0.599-2.109	0.716	2.159	1.363-3.420	**	2.25
* P < 0.05, ** P < 0.01, *** P < 0.001
[truncated: 2 more columns]
